# Supplementary material for: Salvage Radiotherapy versus Observation for Biochemical Recurrence following Radical Prostatectomy for Prostate Cancer: A Matched Pair Analysis
Source: Cancers (Basel). 2022 Jan 31;14(3):740. doi: 10.3390/cancers14030740 (PMC8833698; doi:10.3390/cancers14030740)
Supplement: Supplementary file 1 [file cancers-14-00740-s001.zip]

Archive with 1 entries (1 files):
- cancers-1555131-supplementary.pdf
